# Supplementary material for: Novel and Future Treatment Options in Mesothelioma: A Systematic Review
Source: Int J Mol Sci. 2022 Feb 10;23(4):1975. doi: 10.3390/ijms23041975 (PMC8874564; doi:10.3390/ijms23041975)
Supplement: Supplementary file 1 [file ijms-23-01975-s001.zip]

Archive with 3 entries (3 files):
- SupplementaryTable 1_Mesothelioma CAR-T cells trials.xlsx
- SupplementaryTable 1_Mesothelioma immunotherapy trials.xlsx
- SupplementaryTable 1_Mestohelioma vaccines trials.xlsx
