# Supplementary material for: Novel and Future Treatment Options in Mesothelioma: A Systematic Review
Source: Int J Mol Sci. 2022 Feb 10;23(4):1975. doi: 10.3390/ijms23041975 (PMC8874564; doi:10.3390/ijms23041975)
Supplement: Supplementary file 1 [file ijms-23-01975-s001.zip › SupplementaryTable 1_Mesothelioma CAR-T cells trials.xlsx]

## Sheet: List1
	Mesothelioma CAR-T cells in ClinicalTrials. Gov
Trial No	Title	Interventions	Status	Study results
NCT04577326	Mesothelin-targeted CAR T-cell Therapy in Patients With Mesothelioma	cyclophosphamide, CAR T cells	Recruiting	No Results Available
NCT04489862	αPD1-MSLN-CAR T Cells for the Treatment of MSLN-positive Advanced Solid Tumors	αPD1-MSLN-CAR T cells	Recruiting	No Results Available
NCT01583686	CAR T Cell Receptor Immunotherapy Targeting Mesothelin for Patients With Metastatic Cancer	Fludarabine, Anti-mesothelin chimeric T cell receptor (CAR) transduced peripheral blood lymphocytes (PBL)|	Terminated	Results First Posted: October 9, 2019
NCT03054298	CAR T Cells in Mesothelin Expressing Cancers	huCART-meso cells	Recruiting	No Results Available
NCT03638206	Autologous CAR-T/TCR-T Cell Immunotherapy for Malignancies	CAR-T cell immunotherapy	Recruiting	No Results Available
NCT01722149	Re-directed T Cells for the Treatment (FAP)-Positive Malignant Pleural Mesothelioma	Adoptive Transfer of re-directed T cells	Completed	No Results Available
NCT02159716	CART-meso in Mesothelin Expressing Cancers	CART-meso	Completed	No Results Available
NCT02414269	Malignant Pleural Disease Treated With Autologous T Cells Genetically Engineered to Target the Cancer-Cell Surface Antigen Mesothelin	iCasp9M28z T cell infusions, cyclophosphamide, pembrolizumab	Active, not recruiting	No Results Available
NCT01355965	Autologous Redirected RNA Meso-CIR T Cells	autologous T cells	Completed	No Results Available
NCT02580747	Treatment of Relapsed and/or Chemotherapy Refractory Advanced Malignancies by CART-meso	anti-meso-CAR vector transduced T cells	Unknown status	No Results Available
