# Supplementary material for: Novel and Future Treatment Options in Mesothelioma: A Systematic Review
Source: Int J Mol Sci. 2022 Feb 10;23(4):1975. doi: 10.3390/ijms23041975 (PMC8874564; doi:10.3390/ijms23041975)
Supplement: Supplementary file 1 [file ijms-23-01975-s001.zip › SupplementaryTable 1_Mesothelioma immunotherapy trials.xlsx]

## Sheet: List1
	Mesothelioma immunotherapy in ClinicalTrials.gov
Trial No	Title	Interventions	Status	Study results
NCT04926948	Stereotactic Body Radiation Therapy With Immunotherapy for the Treatment of Mesothelioma	immuntherapy/stereotactic radiation therapy	Not yet recruiting	No Results Available
NCT03393858	Combination of Immunotherapy and Hyperthermia in Advanced Malignant Mesothelioma	anti-PD-1 antibody, DC-CIK Immunotherapy	Recruiting	No Results Available
NCT04775446	Evaluation of the Clinical/Biological Characteristics, Efficacy and Safety of Patients With Malignant Pleural Mesothelioma, Treated by Immunotherapy	data collection	Recruiting	No Results Available
NCT01241682	Dendritic Cell-based Immunotherapy Combined With Low-dose Cyclophosphamide in Patients With Malignant Mesothelioma	DC + CTX	Completed	No Results Available
NCT04400539	The Immunotherapy Pleural 5-ALA PDT	intrapleural photodynamic therapy with videothoracoscopy, nivolumab injection	Not yet recruiting	No Results Available
NCT05001880	Chemotherapy With or Without Immunotherapy for Peritoneal Mesothelioma	atezolizumab, bevacizumab, carboplatin, cytoreductive surgery, pemetrexed	Recruiting	No Results Available
NCT05041062	A Study of Immunotherapy Drugs Nivolumab and Ipilimumab in Patients w/Resectable Malignant Peritoneal Mesothelioma	nivolumab, ipilimumab	Not yet recruiting	No Results Available
NCT00280982	Dendritic Cell-based Immunotherapy in Mesothelioma	tumor lysate-loaded autologous dendritic cells	Completed	No Results Available
NCT03610360	DENdritic Cell Immunotherapy for Mesothelioma	mesoPher	Recruiting	No Results Available
NCT03399552	Stereotactic Body Radiation Therapy and Avelumab Immunotherapy for Treatment of Malignant Mesothelioma	avelumab, stereotactic body radiation therapy	Active, not recruiting	No Results Available
NCT01675765	Safety and Efficacy of Listeria in Combination With Chemotherapy as Front-line Treatment for Malignant Pleural Mesothelioma	immunotherapy with cyclophosphamide plus chemotherapy	Completed	Results posted; doi: 10.1158/1078-0432.CCR-19-0070
NCT02649829	Autologous Dendritic Cell Vaccination in Mesothelioma	dendritic cell vaccination plus chemotherapy	Recruiting	No Results Available
NCT02395679	Dendritic Cells Loaded With Allogeneous Cell Lysate in Mesothelioma Patients	MesoCancerVac	Unknown status	No Results Available
NCT04480372	SAKK 17/18 (ORIGIN) MPM & NSCLC >1st Line Gemci & Atezo Ph II	gemcitabine, atezolizumab	Recruiting	No Results Available
NCT01649024	A Clinical Study With Tremelimumab as Monotherapy in Malignant Mesothelioma	tremelimumab	Unknown status	No Results Available
NCT01655888	The Anti-CTLA-4 Monoclonal Antibody Tremelimumab in Malignant Mesothelioma	tremelimumab	Unknown status	No Results Available
NCT02991482	PembROlizuMab Immunotherapy Versus Standard Chemotherapy for Advanced prE-treated Malignant Pleural Mesothelioma	pembrolizumab, gemcitabine, vinorelbine	Active, not recruiting	No Results Available
NCT04040231	Using a Targeted Cancer Vaccine (Galinpepimut-S) With Immunotherapy (Nivolumab) in Mesothelioma	galinpepimut-S, nivolumab, sargramostim	Recruiting	No Results Available
NCT04056026	A Single Dose FMT Infusion as an Adjunct to Keytruda for Metastatic Mesothelioma	fecal microbiota transplant	Completed	No Results Available
NCT04177953	Nivolumab With Chemotherapy in Pleural Mesothelioma After Surgery	carboplatin AUC 5, cisplatin 75 mg/m2, pemetrexed 500 mg/m2, nivolumab injection	Recruiting	No Results Available
NCT02588131	A Study of Tremelimumab Combined With the Anti-PD-L1 MEDI4736 Antibody in Malignant Mesothelioma (NIBIT-MESO-1)	tremelimumab plus MEDI4736	Unknown status	No Results Available
NCT03063450	CheckpOiNt Blockade For Inhibition of Relapsed Mesothelioma	nivolumab, placebo	Active, not recruiting	No Results Available
NCT02408016	Genetically Modified T Cells in Treating Patients With Stage III-IV Non-small Cell Lung Cancer or Mesothelioma	aldesleukin, autologous WT1-TCRc4 gene-transduced CD8-positive Tcm/Tn lymphocytes, cyclophosphamide	Terminated	Results posted
NCT03644550	Anti-Mesothelin Immunotoxin LMB-100 Followed by Pembrolizumab in Malignant Mesothelioma	LMB-100, pembrolizumab	Completed	No Results Available
NCT03075527	A Phase 2 Study of Durvalumab in Combination With Tremelimumab in Malignant Pleural Mesothelioma	tremelimumab, durvalumab	Suspended	Results posted
NCT02784171	Pembrolizumab in Patients With Advanced Malignant Pleural Mesothelioma	cisplatin, pemetrexed, pembrolizumab	Active, not recruiting	No Results Available
NCT02497508	Nivolumab in Patients With Recurrent Malignant Mesothelioma	nivolumab	Completed	No Results Available
NCT02959463	Phase I Trial of Adjuvant Pembrolizumab After Radiation Therapy for Lung-Intact Malignant Pleural Mesothelioma	palliative radiation therapy, pembrolizumab	Unknown status	No Results Available
NCT04840615	Intratumor Injection of Anti-Mesothelin Immunotoxin LMB-100 With Ipilimumab in Malignant Mesothelioma	LMB-100, ipilimumab	Recruiting	No Results Available
NCT04996017	Atezolizumab Versus Placebo for the Adjuvant Treatment of Malignant Pleural Mesothelioma (Atezomeso)	atezolizumab 1200 mg in 20 ml injection, placebo	Recruiting	No Results Available
NCT03126630	Pembrolizumab With or Without Anetumab Ravtansine in Treating Patients With Mesothelin-Positive Pleural Mesothelioma	anetumab ravtansine, pembrolizumab	Recruiting	No Results Available
NCT01583686	CAR T Cell Receptor Immunotherapy Targeting Mesothelin for Patients With Metastatic Cancer	anti-mesothelin chimeric T cell receptor (CAR) transduced peripheral blood lymphocytes, cyclophosphamide, aldesleukin, fludarabine	Terminated	Results posted; doi: 10.1158/1078-0432.CCR-10-2275
NCT00299962	Gene Therapy for Pleural Malignancies	adenoviral-mediated Interferon-beta, SCH 721015	Completed	No Results Available
NCT02497053	Four Versus Six Cycles of Pemetrexed/Platinum for MPM	pemetrexed/platinum chemotherapy	Unknown status	No Results Available
NCT03638206	Autologous CAR-T/TCR-T Cell Immunotherapy for Malignancies	CAR-T cell immunotherapy	Recruiting	No Results Available
NCT03228537	Atezolizumab, Pemetrexed Disodium, Cisplatin, and Surgery With or Without Radiation Therapy in Treating Patients With Stage I-III Pleural Malignant Mesothelioma	atezolizumab, cisplatin, EPP, pemetrexed, radiation therapy	Active, not recruiting	No Results Available
NCT02716272	Nivolumab Monotherapy or Nivolumab Plus Ipilimumab, for Unresectable Malignant Pleural Mesothelioma (MPM) Patients	nivolumab +iIpilimumab	Completed	No Results Available
NCT05042557	Real World Study of MPM in China		Recruiting	No Results Available
NCT02758587	Study of FAK (Defactinib) and PD-1 (Pembrolizumab) Inhibition in Advanced Solid Malignancies (FAK-PD1)	defactinib, pembrolizumab	Recruiting	No Results Available
NCT00002475	Cyclophosphamide Plus Vaccine Therapy in Treating Patients With Advanced Cancer	allogeneic tumor cell vaccine, autologous tumor cell vaccine, recombinant interferon alfa, recombinant interferon gamma, sargramostim, cyclophosphamide	Completed	No Results Available
NCT01997190	Intrapleural AdV-tk Therapy in Patients With Malignant Pleural Effusion	AdV-tk + valacyclovir	Completed	No Results Available
NCT02151448	αDC1 Vaccine + Chemokine Modulatory Regimen (CKM) as Adjuvant Treatment of Peritoneal Surface Malignancies	DC vaccine, celecoxib, interferon Alfa-2b, rintatolimod	Completed	Results First Posted: January 28, 2020
NCT03074513	Atezolizumab and Bevacizumab in Treating Patients With Rare Solid Tumors	atezolizumab, bevacizumab	Active, not recruiting	No Results Available
NCT04802876	Efficacy of Spartalizumab Across Multiple Cancer-types in Patients With PD1-high mRNA Expressing Tumors	spartalizumab	Recruiting	No Results Available
NCT01143545	Pilot Study of Allogeneic Tumor Cell Vaccine With Metronomic Oral Cyclophosphamide and Celecoxib in Patients Undergoing Resection of Lung and Esophageal Cancers, Thymic Neoplasms, and Malignant Pleural Mesotheliomas	allogeneic Tumor Cell Vaccine (K562), celecoxib, cyclophosphamide	Terminated	No Results Available
NCT00423254	Safety and Immune Response to a Multi-component Immune Based Therapy (MKC1106-PP) for Patients With Advanced Cancer	PSMA/PRAME	Completed	No Results Available
NCT03710876	Efficacy & Safety of rAd-IFN Administered With Celecoxib & Gemcitabine in Patients With Malignant Pleural Mesothelioma	rAd-IFN, celecoxib, gemcitabine	Active, not recruiting	No Results Available
NCT02834013	Nivolumab and Ipilimumab in Treating Patients With Rare Tumors	ipilimumab, nivolumab	Recruiting	No Results Available
NCT02414269	Malignant Pleural Disease Treated With Autologous T Cells Genetically Engineered to Target the Cancer-Cell Surface Antigen Mesothelin	iCasp9M28z T cell infusions, cyclophosphamide, pembrolizumab	Active, not recruiting	No Results Available
NCT04242199	Safety, Tolerability, Pharmacokinetics, and Pharmacodynamics of INCB099280 in Participants With Advanced Solid Tumors	INCB099280	Recruiting	No Results Available
NCT04272034	Safety, Tolerability, Pharmacokinetics, and Pharmacodynamics of INCB099318 in Participants With Advanced Solid Tumors	INCB099318	Recruiting	No Results Available
NCT00585845	Study of Safety and Tolerability of Intravenous CRS-207 in Adults With Selected Advanced Solid Tumors Who Have Failed or Who Are Not Candidates for Standard Treatment	Live-attenuated Listeria monocytogenes expressing human Mesothelin, CRS-207	Terminated	No Results Available
NCT04028479	The Registry of Oncology Outcomes Associated With Testing and Treatment	Biomarker Testing, Systemic Treatment, Patient Reported Outcomes	Recruiting	No Results Available
NCT04328844	A Study to Assess a PI3Kδ Inhibitor (IOA-244) in Patients With Metastatic Cancers	IOA-244	Recruiting	No Results Available
NCT04631731	Risk Factors of Immune-ChEckpoint Inhibitors MEdiated Liver, Gastrointestinal, Endocrine and Skin Toxicity	blood screening, tissue screening	Recruiting	No Results Available
