# Supplementary material for: Novel and Future Treatment Options in Mesothelioma: A Systematic Review
Source: Int J Mol Sci. 2022 Feb 10;23(4):1975. doi: 10.3390/ijms23041975 (PMC8874564; doi:10.3390/ijms23041975)
Supplement: Supplementary file 1 [file ijms-23-01975-s001.zip › SupplementaryTable 1_Mestohelioma vaccines trials.xlsx]

## Sheet: Sheet1
	Mestohelioma vaccines trials in ClincalTrials.gov
Trial No	Title		Interventions	Status	Study results
NCT01265433	WT-1 Analog Peptide Vaccine in Malignant Pleural Mesothelioma After Combined Modality Therapy		WT-1-vaccine Montanide + GM-CSF|Biological: Montanide adjuvant + GM-CSF (This arm is closed)	Completed	No Results Available
NCT02661659	A Phase Ib Trial of a Maintenance Multipeptide Vaccine (S-588210) in Patients With Unresectable Malignant Pleural Mesothelioma Without Progression After First-Line Chemotherapy		Multipeptide vaccine S-588210	Withdrawn (PI stopped study due to inability to accrue)	No Results Available
NCT02649829	Autologous Dendritic Cell Vaccination in Mesothelioma		Dendritic cell vaccination plus chemotherapy	Recruiting	No Results Available
NCT04525859	Poly-ICLC (Hiltonol®) Vaccine In Malignant Pleural Mesothelioma		Safety|Biological: Expansion Cohort	Recruiting	No Results Available
NCT04300244	Nivolumab and Ipilimumab +/- UV1 Vaccination as Second Line Treatment in Patients With Malignant Mesothelioma		UV1 vaccine + leukine|Biological: ipilimumab|Biological: nivolumab	Recruiting	No Results Available
NCT00006216	Vaccine Therapy and Ganciclovir in Treating Patients With Mesothelioma		PA-1-STK ovarian carcinoma vaccine|Drug: ganciclovir	Unknown status	No Results Available
NCT01143545	Pilot Study of Allogeneic Tumor Cell Vaccine With Metronomic Oral Cyclophosphamide and Celecoxib in Patients Undergoing Resection of Lung and Esophageal Cancers, Thymic Neoplasms, and Malignant Pleural Mesotheliomas		Allogeneic Tumor Cell Vaccine (K562)|Drug: Celecoxib|Drug: cyclophosphamide	Terminated (Closed accrual due to unpromising results and the opening of study 14C0053 targeting the same population.)	No Results Available
NCT01258868	Tumor Cell Vaccines With ISCOMATRIX Adjuvant and Celecoxib in Patients Undergoing Resection of Lung and Esophageal Cancers and Malignant Pleural Mesotheliomas		Celebrex|Biological: Tumor cell vaccine	Terminated	No Results Available
NCT04040231	Using a Targeted Cancer Vaccine (Galinpepimut-S) With Immunotherapy (Nivolumab) in Mesothelioma		Galinpepimut-S|Drug: Nivolumab|Biological: Sargramostim	Recruiting	No Results Available
NCT03546426	Pembrolizumab Plus Autologous Dendritic Cell Vaccine in Patients With PD-L1 Negative Advanced Mesothelioma Who Have Failed Prior Therapies		Pembrolizumab|Biological: Autologous dendritic cells|Drug: Interleukin-2	Recruiting	No Results Available
NCT00003974	Vaccine Therapy in Treating Patients With Stage I, Stage II, or Stage IIIA Non-small Cell Lung Cancer or With Stage I or Stage II Mesothelioma		lung tumor associated antigen|Drug: DetoxPC|Drug: chemotherapy|Drug: cyclophosphamide	Completed	No Results Available
NCT00280982	Dendritic Cell-based Immunotherapy in Mesothelioma		tumor lysate-loaded autologous dendritic cells	Completed	No Results Available
NCT00398138	Vaccine Therapy and GM-CSF in Treating Patients With Acute Myeloid Leukemia, Myelodysplastic Syndromes, Non-Small Cell Lung Cancer, or Mesothelioma		WT-1 analog peptide vaccine|Biological: incomplete Freund's adjuvant|Biological: sargramostim|Genetic: polymerase chain reaction|Other: flow cytometry|Other: immunoenzyme technique	Completed	Results for acute myeloid leukemia; doi: 10.1182/blood-2009-10-250993
NCT01569919	A Phase II Trial to Assess TroVax® Plus Chemotherapy in Patients With Malignant Pleural Mesothelioma		TroVax®|Drug: Pemetrexed|Drug: Cisplatin|Dietary Supplement: Vitamin B12|Dietary Supplement: Folic Acid|Drug: Dexamethasone	Unknown status	No Results Available
NCT02151448	αDC1 Vaccine + Chemokine Modulatory Regimen (CKM) as Adjuvant Treatment of Peritoneal Surface Malignancies		Malignant Neoplasm of Pancreas Metastatic to Peritoneal Surface|Malignant Peritoneal Mesothelioma|Peritoneal Carcinomatosis	Completed	First results posted online January 28, 2020
NCT01675765	Safety and Efficacy of Listeria in Combination With Chemotherapy as Front-line Treatment for Malignant Pleural Mesothelioma		Immunotherapy plus chemotherapy|Biological: Immunotherapy with cyclophosphamide plus chemotherapy	Completed	Has Results; doi: 10.1158/1078-0432.CCR-19-0070
NCT01291420	Dendritic Cell Vaccination for Patients With Solid Tumors		Glioblastoma|Renal Cell Carcinoma|Sarcomas|Breast Cancers|Malignant Mesothelioma|Colorectal Tumors	Unknown status	No Results Available
NCT00003263	Cisplatin, Interferon Alfa, Surgery, and Radiation Therapy in Treating Patients With Malignant Pleural Mesothelioma		Biological: recombinant interferon alfa|Drug: cisplatin|Procedure: surgical procedure|Radiation: radiation therapy	Completed	No Results Available
NCT03399552	Stereotactic Body Radiation Therapy and Avelumab Immunotherapy for Treatment of Malignant Mesothelioma		Avelumab|Radiation: Stereotactic Body Radiation Therapy	Active, not recruiting	No Results Available
NCT00002475	Cyclophosphamide Plus Vaccine Therapy in Treating Patients With Advanced Cancer		Breast Cancer|Colorectal Cancer|Kidney Cancer|Lung Cancer|Malignant Mesothelioma|Pancreatic Cancer	Completed	No Results Available
NCT01503177	Intrapleural Measles Virus Therapy in Patients With Malignant Pleural Mesothelioma		oncolytic measles virus encoding thyroidal sodium iodide symporter	Completed	No Results Available
NCT02395679	Dendritic Cells Loaded With Allogeneous Cell Lysate in Mesothelioma Patients		MesoCancerVac	Unknown status	No Results Available
NCT01241682	Dendritic Cell-based Immunotherapy Combined With Low-dose Cyclophosphamide in Patients With Malignant Mesothelioma		DC + CTX	Completed	No Results Available
NCT02661100	A Trial of CDX-1401 in Combination With Poly-ICLC and Pembrolizumab, in Previously Treated Advanced Solid Tumor Patients		Pembrolizumab|Biological: CDX-1401|Biological: Poly-ICLC	Withdrawn	No Results Available
NCT01997190	Intrapleural AdV-tk Therapy in Patients With Malignant Pleural Effusion		AdV-tk + valacyclovir	Completed	No Results Available
NCT04316689	First-in-human Study of S-588210 (S-488210+S-488211		S-488210|Biological: S-488211	Recruiting	No Results Available
NCT00423254	Safety and Immune Response to a Multi-component Immune Based Therapy (MKC1106-PP) for Patients With Advanced Cancer		PSMA/PRAME	Completed	No Results Available
NCT02714374	Safety and Effect of GL-ONC1 Administered IV Prior to Surgery to Patients With Solid Organ Cancers Undergoing Surgery		GL-ONC1	Terminated (Insufficient funding)	No Results Available
